# Supplementary material for: The relationship of moral sensitivity and patient safety attitudes with nursing students’ perceptions of disclosure of patient safety incidents: A cross-sectional study
Source: PLoS One. 2020 Jan 10;15(1):e0227585. doi: 10.1371/journal.pone.0227585 (PMC6954072; doi:10.1371/journal.pone.0227585)
Supplement: S1 File — (XLSX) [file pone.0227585.s001.xlsx]

## Sheet: Sheet1
No	1	2	3	4_1	4_2	4_3	4_4	4_5	4_6	4_7	4_8	4_9	4_10	4_11	4_12	4_13	4_14	4_15	4_16	4_17	4_18	4_19	4_20	4_21	4_22	4_23	4_24	4_25	4_26	4_27	4_28	4_29	4_30	5_1	5_2	5_3	5_4	5_5	5_6	5_7	5_8	5_9	5_10	5_11	5_12	5_13	5_14	5_15	5_16
1	1	1	4	4	4	2	4	4	4	4	2	2	4	4	4	4	3	2	3	2	3	4	4	4	3	4	2	4	4	3	3	4	3	7	5	7	6	5	7	7	3	6	7	5	5	7	6	5	6
2	1	1	4	4	3	3	3	3	3	3	2	3	3	3	3	3	3	2	2	2	2	3	3	3	3	3	3	3	3	3	3	3	3	6	5	4	3	5	6	6	4	6	5	6	6	6	6	5	6
3	1	1	4	4	4	3	4	3	4	3	2	3	4	4	4	4	2	3	2	3	3	4	4	4	4	4	4	4	4	4	4	4	4	7	1	6	3	5	4	6	1	6	6	6	4	6	6	3	6
4	1	1	4	4	3	3	4	3	3	3	2	3	4	4	3	4	3	3	2	3	2	2	2	2	3	3	3	4	4	4	4	4	4	6	3	5	7	3	7	7	2	5	5	5	5	6	6	4	7
5	1	4	4	4	4	4	3	3	3	3	2	2	4	4	4	4	3	3	3	3	2	3	3	3	4	4	4	4	4	4	4	4	4	7	2	3	6	3	7	7	3	5	7	6	4	6	5	4	6
6	1	1	3	3	3	3	4	4	4	4	2	2	3	4	4	4	3	4	4	4	3	4	2	3	3	3	1	3	4	4	4	4	4	6	2	4	7	6	7	5	2	7	7	7	7	6	7	3	7
7	2	1	2	4	3	2	4	4	3	3	3	2	4	4	4	4	2	3	2	3	3	4	3	3	1	4	3	3	4	4	4	4	4	7	2	4	6	6	6	5	3	6	7	7	5	5	6	5	6
8	1	1	4	4	3	4	3	3	3	3	2	2	4	3	4	4	2	3	3	3	3	4	4	4	4	4	3	4	4	4	4	4	4	6	6	5	6	5	5	5	4	5	5	6	6	5	5	5	5
9	1	1	1	4	4	2	4	2	2	2	4	4	4	4	4	4	2	3	3	4	2	4	4	4	4	4	2	3	3	4	4	4	4	5	3	5	6	5	6	6	4	6	5	6	6	6	5	7	6
10	1	1	4	4	4	4	4	4	4	4	4	4	4	4	4	3	3	4	2	3	2	4	4	4	4	4	3	4	4	4	4	4	4	7	2	5	5	5	6	7	1	7	5	4	5	6	5	3	6
11	2	4	4	4	4	4	4	3	3	3	3	1	4	4	4	4	2	2	2	3	2	4	4	4	4	4	4	4	4	4	4	4	4	7	1	4	5	7	7	7	7	7	7	7	7	7	7	7	7
12	2	4	4	4	4	3	4	4	4	3	3	3	4	4	4	4	3	3	3	3	2	4	3	3	4	4	4	4	4	4	4	4	4	6	4	4	6	5	6	6	6	6	6	5	5	5	6	2	4
13	1	2	3	4	3	2	3	2	2	2	3	3	3	3	3	3	2	2	1	2	2	4	3	3	3	3	3	3	3	3	3	4	3	5	4	5	5	4	6	6	3	5	5	5	5	5	4	3	5
14	1	2	4	4	3	3	3	3	3	3	3	3	3	3	3	3	2	3	2	3	2	3	3	3	3	4	3	3	3	3	3	3	2	6	2	5	6	3	7	6	3	6	6	6	6	6	6	4	5
15	1	1	1	4	4	4	4	3	4	4	3	2	4	4	4	4	2	3	2	2	1	4	3	4	4	3	3	4	4	4	4	4	4	7	2	3	5	5	6	7	1	5	7	5	5	7	5	4	7
16	1	1	3	4	4	4	4	4	4	4	2	2	4	4	4	4	2	3	3	3	3	4	2	2	4	4	3	4	4	3	3	3	3	7	1	4	7	5	7	6	2	7	4	6	7	7	5	4	6
17	1	1	4	2	3	3	3	2	2	2	4	3	4	3	3	3	3	3	3	3	1	2	2	3	4	4	2	4	3	3	3	3	3	7	3	7	6	6	6	7	2	6	7	7	6	6	5	5	6
18	1	1	3	3	3	3	4	4	3	3	2	2	3	3	3	3	2	3	3	3	2	3	3	3	3	4	3	3	4	3	4	4	4	4	2	4	5	5	6	6	3	4	5	5	4	6	6	5	4
19	1	1	3	4	4	4	4	3	3	3	2	2	4	4	4	4	3	2	1	2	1	4	4	4	3	4	2	4	4	4	4	4	3	5	4	3	6	5	5	5	3	5	7	6	5	7	7	5	6
20	1	1	3	4	4	3	4	3	3	3	3	3	4	3	3	4	3	3	3	3	2	3	3	3	4	4	4	4	4	4	4	4	4	5	5	5	5	4	5	5	3	5	4	5	5	5	5	5	5
21	1	2	3	4	3	3	4	3	4	4	3	2	4	4	4	4	3	2	2	3	1	4	4	4	4	4	4	4	4	4	4	4	4	6	3	4	6	5	7	7	5	6	7	5	6	6	4	7	6
22	1	1	4	4	4	4	3	3	3	4	4	3	3	3	3	3	3	4	3	3	3	3	3	4	4	4	4	4	3	3	3	3	4	5	4	4	5	5	6	4	5	6	5	5	6	5	5	4	5
23	1	1	2	3	3	3	3	3	3	3	1	2	3	3	3	3	2	3	2	3	3	3	3	4	4	3	3	4	4	3	3	3	3	5	4	2	5	5	6	6	4	5	5	5	5	6	4	4	5
24	2	1	4	4	4	3	4	4	4	4	3	2	4	4	4	3	2	3	3	3	2	3	3	3	3	4	3	3	3	4	4	4	3	6	3	5	4	5	5	6	3	5	5	5	3	5	5	5	5
25	1	1	2	4	4	3	4	3	4	4	3	3	4	4	4	4	2	3	2	2	2	4	4	4	4	4	3	4	4	4	4	4	4	7	6	7	3	5	7	7	2	6	7	7	6	7	7	5	7
26	1	2	3	4	3	3	3	3	3	3	3	3	3	3	3	3	3	2	2	3	2	4	3	3	3	3	2	3	3	3	3	3	3	6	2	4	5	3	4	5	3	5	4	5	3	5	5	4	5
27	1	4	4	4	4	3	3	3	4	3	2	1	4	4	4	4	3	4	2	3	3	3	3	3	4	4	2	4	4	4	3	3	4	5	4	3	5	3	4	3	2	5	5	4	4	5	4	5	4
28	2	1	1	4	3	2	3	3	3	3	2	2	4	4	4	4	2	2	2	2	3	3	3	3	3	3	3	3	4	3	3	3	3	5	3	5	4	4	4	6	3	5	5	5	5	5	5	5	5
29	1	1	2	4	4	4	4	3	3	3	2	2	4	4	4	4	2	3	3	3	2	3	2	3	3	4	2	3	3	3	3	3	3	6	5	6	6	5	6	6	3	6	6	6	4	5	5	5	5
30	1	1	4	4	3	3	3	3	3	3	2	2	4	3	3	4	3	3	2	3	3	3	3	3	4	4	2	4	4	4	4	4	3	7	3	3	6	4	6	6	4	6	6	7	5	5	5	3	6
31	1	1	1	4	4	4	4	1	4	4	1	1	4	4	4	4	2	4	1	1	1	4	4	4	4	4	3	4	4	4	4	4	4	7	7	7	7	4	7	7	1	7	7	7	4	7	7	3	6
32	2	4	4	4	3	3	3	3	3	3	1	3	4	4	4	3	1	2	2	2	2	4	3	4	4	4	3	3	3	3	3	3	3	7	6	4	4	4	3	5	4	4	4	5	6	5	5	5	6
33	1	1	4	4	4	4	4	4	4	4	4	4	4	4	4	4	2	3	2	3	2	4	4	4	4	4	4	4	4	4	4	4	4	7	1	7	7	7	7	5	1	6	7	7	7	7	7	7	7
34	2	2	3	4	4	4	3	4	4	4	3	2	4	4	4	4	4	4	3	4	3	3	4	4	4	4	4	4	4	4	4	4	4	7	6	6	6	7	7	7	3	7	7	7	7	7	7	5	7
35	1	1	3	3	3	3	3	3	3	3	1	1	4	4	4	3	2	2	2	3	2	3	3	4	4	4	2	4	3	3	3	3	3	6	4	3	4	5	5	5	3	5	6	5	4	6	5	3	6
36	2	1	3	4	4	3	4	4	4	4	2	2	4	4	4	4	2	3	2	3	2	4	4	4	4	4	3	4	4	4	4	4	3	6	5	6	6	5	6	5	3	5	5	5	5	5	5	4	6
37	2	1	1	4	4	4	3	3	3	3	3	3	3	3	3	4	2	2	2	2	2	3	3	3	3	3	3	3	3	3	3	3	3	4	3	3	5	2	5	4	3	5	6	6	6	6	6	6	6
38	1	1	1	3	3	3	3	3	3	3	4	3	3	3	4	4	2	3	3	3	2	3	3	2	3	3	4	3	3	3	3	3	3	5	3	5	5	2	5	5	3	5	5	5	6	6	4	3	7
39	1	1	4	4	3	3	3	3	3	3	2	2	4	4	4	3	3	3	2	3	2	3	2	2	3	3	3	3	3	3	3	3	3	5	3	3	5	4	5	5	3	4	5	5	5	5	4	4	4
40	1	1	3	4	4	4	3	3	3	3	3	3	4	4	4	4	2	2	2	3	2	4	4	4	4	4	4	4	4	4	4	4	4	7	5	5	5	5	5	7	1	7	7	7	7	7	7	5	6
41	1	1	3	4	4	4	4	4	4	4	4	4	4	4	4	3	3	2	3	2	3	3	3	4	4	3	4	4	4	4	4	4	4	5	4	5	5	6	7	7	5	5	7	5	4	6	5	4	7
42	1	1	3	4	4	4	4	4	4	4	2	3	4	4	4	4	2	3	2	2	2	4	4	4	4	4	4	4	4	4	4	4	4	7	3	3	5	7	7	6	3	5	4	5	5	5	6	6	6
43	1	1	1	4	3	2	4	3	4	2	4	3	3	3	3	4	2	3	3	3	2	3	3	3	4	3	4	3	3	4	3	3	3	6	3	4	6	5	5	6	3	6	7	5	5	6	5	3	6
44	1	1	4	3	3	3	4	4	4	3	2	3	4	4	4	4	2	3	2	3	1	4	4	4	4	4	2	3	3	4	4	4	4	6	3	5	4	3	6	7	5	6	7	5	6	7	4	6	7
45	1	1	3	3	3	2	3	2	2	4	4	2	3	4	4	4	4	3	2	2	2	3	3	3	4	4	3	3	3	3	4	4	4	6	2	4	5	5	6	5	2	5	4	5	6	6	4	3	5
46	1	1	4	4	4	4	4	4	4	4	1	1	4	4	4	4	1	1	1	1	1	4	4	4	4	4	4	4	4	4	4	4	4	7	1	1	7	1	7	7	1	7	7	7	1	7	7	1	7
47	1	1	3	3	3	2	3	3	2	2	4	3	3	4	4	3	2	3	3	3	3	4	3	3	3	3	3	4	4	3	3	3	3	5	3	3	2	3	5	5	2	4	6	4	5	6	5	5	4
48	1	1	3	4	3	1	4	3	3	2	3	2	4	4	4	3	1	4	3	3	2	3	2	3	3	3	2	4	4	4	4	4	3	6	2	5	5	5	6	6	4	6	6	6	6	6	6	3	7
49	1	1	4	4	4	4	3	3	3	3	1	2	3	4	3	3	3	3	3	3	3	3	2	1	3	3	2	3	3	3	3	3	3	4	4	3	5	2	4	4	4	6	5	7	5	4	4	6	5
50	1	1	4	3	3	3	3	3	3	3	3	3	3	3	3	3	2	2	2	2	2	3	3	3	3	3	3	3	3	3	3	3	3	7	6	6	6	5	5	6	6	6	6	6	6	6	6	6	6
51	1	1	4	4	4	2	3	2	3	3	4	3	4	4	3	3	2		3	3	3	4	4	4	4	4	3	4	4	4	4	4	4	7	5		5	6	6	6	3	6	7	6	5	6	5	6	4
52	1	1	1	4	4	4	4	2	4	3	3	3	3	4	3	3	1	2	3	2	1	4	4	4	4	4	2	3	3	4	4	3	3	6	3	2	5	5	7	7	2	6	7	6	5	5	5	3	7
53	1	1	4	3	3	2	3	3	3	3	3	2	3	3	3	3	2	2	2	2	2	3	3	3	3	3	3	3	3	4	3	3	3	6	2	6	6	4	5	5	6	6	6	6	6	5	5	3	6
54	1	1	4	4	4	3	3	3	3	2	1	1	4	3	4	3	3	2	1	1	1	3	3	3	3	3	3	3	3	4	4	4	4	7	1	1	4	3	7	5	4	4	7	7	5	7	6	3	7
55	1	1	4	4	4	4	4	3	3	3	1		4	3	4	4	1	1	1	2	3	4	4	4	4	4	2	4	4	3	3	3	3	6	2	6	5	3	6	6	4	5	5	5	3	6	5	3	6
56	1	1	4	4	4	4	4	4	4	4	4	4	4	4	4	4	2	3	3	3	3	3	4	4	4	4	1	4	4	4	4	4	4	7	1	5	7	3	7	7	1	6	7	4	6	4	5	5	7
57	1	1	2	4	2	2	3	3	3	3	3	3	4	4	3	3	3	4	2	2	2	1	2	3	3	4	4	4	4	3	3	4	4	7	1	3	7	5	7	7	1	5	7	6	5	7	5	4	6
58	1	1	3	4	4	3	4	3	4	4	1	1	3	4	4	4	2	3	3	4	3	3	3	2	2	3	3	3	3	3	4	3	4	4	3	3	5	3	6	6	6	4	5	6	5	4	5	6	6
59	1	1	4	4	4	4	3	4	3	3	3	3	3	3	3	4	2	3	2	2	2	2	3	3	3	3	3	4	4	3	3	3	3	5	4	5	4	5	6	6	2	4	5	5	5	4	5	3	5
60	1	1	3	4	3	3	3	3	3	2	2	3	3	3	3	3	2	3	3	3	2	3	3	3	2	3	3	3	3	3	3	3	3	6	4	5	6	4	4	5	2	5	5	6	5	5	5	5	5
61	1	1	3	3	3	3	3	3	3	3	3	3	4	4	4	3	2	2	2	2	3	4	4	4	2	3	2	3	3	3	3	4	3	5	3	5	6	2	7	6	4	5	5	5	5	6	4	6	7
62	1	1	3	4	3	3	3	3	3	3	2	3	4	3	3	3	3	2	3	3	3	4	4	3	3	3	2	3	3	3	3	3	3	5	3	3	4	6	6	6	5	4	6	5	6	5	6	4	5
63	1	1	3	4	3	2	3	2	3	2	3	3	4	3	3	3	2	2	2	3	2	3	3	3	3	3	3	3	3	3	3	3	3	5	5	5	5	6	4	6	2	5	5	5	6	6	5	4	5
64	1	4	4	4	3	1	3	3	3	3	3	2	4	4	4	4	3	3	3	3	3	3	2	3	3	4	3	3	3	3	3	4	3	5	2	5	5	3	7	7	1	4	5	5	5	4	5	5	6
65	1	1	4	4	4	4	4	3	4	4	3	2	4	4	4	4	2	3	3	2	2	4	4	4	4	3	2	4	4	4	4	4	3	7	5	7	3	4	7	7	2	7	4	7	7	7	7	5	6
66	1	1	4	4	4	3	3	3	3	3	2	3	3	3	3	3	2	3	3	3	3	3	3	3	3	3	3	3	3	3	3	3	3	6	3	6	4	3	5	6	3	6	5	6	5	6	5	5	6
67	2	1	3	4	3	3	3	3	3	3	3	3	3	3	3	3	1	1	1	2	2	3	3	3	3	3	3	4	4	4	4	4	4	5	4	4	5	5	7	7	1	5	7	5	4	5	6	3	7
68	1	1	4	4	4	2	4	4	4	4	4	4	4	4	4	4	3	2	1	2	2	4	2	2	4	4	3	4	4	3	3	3	4	6	3	5	7	5	7	5	1	3	7	6	5	6	5	3	6
69	1	1	4	4	4	3	4	4	4	3	2	3	4	4	4	4	2	3	2	3	1	3	3	3	3	4	3	4	4	4	4	4	3	7	2	5	7	5	7	7	7	7	7	7	7	6	6	6	7
70	1	1	2	4	3	3	2	3	3	3	4	3	3	3	3	3	2	2	2	2	2	3	3	3	2	3	2	3	4	3	3	3	2	6	3	4	5	5	3	4	3	5	5	5	4	5	4	3	5
71	1	1	4	4	3	3	3	2	3	2	2	3	4	3	4	4	2	3	2	3	2	4	3	3	4	4	2	3	4	4	4	4	3	7	6	6	4	6	4	5	3	5	6	6	6	6	6	6	6
72	1	4	4	4	3	3	3	2	4	3	2	3	4	4	4	4	2	3	3	3	3	3	3	2	4	4	4	4	4	4	4	4	4	6	3	4	6	5	6	7	2	7	5	7	5	5	6	3	5
73	2	1	2	3	3	3	3	3	3	3	3	3	4	4	4	4	3	3	2	3	3	4	4	4	4	4	4	3	4	3	3	4	4	7	7	5	7	7	5	5	3	4	4	6	6	6	5	6	6
74	1	1	3	3	3	3	3	3	3	3	2	3	4	3	3	3	3	2	2	2	2	3	3	3	3	3	2	3	3	3	3	3	3	6	4	6	5	7	5	5	3	4	4	6	6	6	5	6	6
75	1	2	1	3	4	4	3	3	2	2	3	3	3	2	3	3	2	3	3	3	3	3	2	3	3	2	3	3	3	3	3	3	3	7	5	5	5	4	6	5	2	5	6	5	6	5	5	5	5
76	1	1	3	3	3	3	3	3	3	3	3	2	3	3	3	3	3	4	3	3	2	4	3	3	3	4	3	4	4	3	4	4	3	5	5		6	4	4	5	3	6	6	6	5	4	5	3	6
77	1	1	3	4	4	3	4	4	3	3	4	4	4	4	4	4	4	3	3	3	4	4	3	3	4	4	2	4	4	4	4	4	4	4	5	5	6	4	5	6	2	6	6	6	6	5	6	7	6
78	1	4	4	4	3	2	3	3	3	3	2	2	4	4	3	4	4	4	2	3	3	3	4	4	4	4	2	3	3	3	4	4	4	7	5	6	7	6	6	6	5	7	7	7	6	6	6	5	5
79	1	4	4	4	4	3	4	4	4	4	2	1	4	4	4	4	3	2	2	3	3	3	2	2	3	4	4	4	4	4	4	4	4	6	1	3	6	3	5	4	2	6	4	7	5	4	6	6	4
80	1	2	3	4	3	2	4	4	4	3	2	2	4	4	4	4	2	3	1	2	2	3	3	3	4	4	4	4	4	4	4	4	4	7	2	4	6	6	6	6	7	6	7	7	6	7	7	7	7
81	2	2	2	4	3	2	3	3	2	2	3	3	4	3	4	3	3	3	2	3	4	2	3	3	3	4	4	4	3	3	3	4	3	5	4	4	4	5	5	5	4	6	5	5	3	4	5	3	4
82	2	1	4	4	4	3	4	3	4	4	3	3	4	4	4	4	2	2	2	2	3	3	3	3	3	3	4	4	4	4	4	4	4	6	3	5	7	4	7	7	2	7	6	7	4	4	6	2	6
83	2	4	3	4	3	3	3	3	3	3	3	3	3	3	3	3	3	3	2	3	2	3	3	3	3	3	3	3	3	3	3	3	3	5	3	4	5	5	5	5	3	4	4	5	5	6	4	4	5
84	1	4	4	4	3	3	4	4	4	4	4	4	3	3	3	4	2	2	2	2	2	3	3	3	3	4	3	4	4	3	4	4	3	7	4	6	7	3	7	7	1	5	7	6	6	6	5	5	7
85	2	1	2	4	4	4	4	3	3	3	3	2	4	4	3	4	3	3	3	3	3	2	3	3	4	4	2	4	4	4	4	4	4	6	6	6	4	7	6	6	6	7	7	7	6	7	6	4	7
86	2	1	4	4	4	4	3	3	3	3	3	4	4	4	4	4	3	3	2	3	1	3	3	3	4	4	3	4	4	4	4	4	4	6	4	5	6	4	7	6	2	5	5	6	6	7	4	4	6
87	2	1	2	3	2	2	3	3	2	3	3	4	3	3	3	3	3	3	3	2	2	3	3	3	3	3	3	3	3	4	4	4	4	5	5	6	5	4	5	5	5	4	5	5	5	6	5	5	6
88	2	1	3	4	4	1	4	4	1	4	4	4	4	4	4	4	3	1	2	2	1	4	4	2	4	4	4	4	4	2	3	4	4	7	1	1	7	2	7	7	1	7	7	7	7	7	7	7	7
89	2	1	4	4	4	3	4	4	2	4	3	2	4	4	3	3	1	4	3	3	2	4	4	4	4	4	4	4	4	4	4	4	2	7	5	6	6	2	2	7	1	7	7	7	7	7	7	3	6
90	1	1		3	3	3	2	2	3	2	3	3	3	3	3	3	2	3	2	3	2	3	3	3	3	3	3	3	3	3	3	4	3	5	3	4	5	4	5	5	4	6	5	5	6	6	5	5	6
91	2	4	4	4	4	4	4	4	4	4	4	4	4	4	4	4	4	2	2	3	2	4	4	4	4	4	3	4	4	4	4	4	4	7	5	5	7	4	6	6	4	6	5	6	7	7	6	5	6
92	2	1	4	4	4	3	4	4	4	4	1	1	4	4	4	4	3	3	3	3	2	3	4	4	4	4	4	4	4	4	4	4	4	7	5	6	6	5	7	6	1	6	6	6	5	6	6	5	6
93	1	1	1	3	3	3	4	3	2	4	4	2	3	4	4	3	1	3	2	2	2	3	3	3	3	4	2	3	3	3	3		4	6	5	4	6	4	5	6	5	5	6	6	7	6	6	6	7
94	1	4	4	3	3	3	3	3	3	2	3	3	3	3	3	4	3	3	2	3	2	3	3	3	3	4	4	4	4	4	4	4	4	7	6	6	6	5	6	6	5	6	6	7	5	4	5	4	7
95	1	1	4	4	4	4	4	4	4	4	1	1	4	4	4	4	1	3	1	4	1	4	4	4	4	4	3	4	4	4	4	4	4	6	2	4	4	5	5	4	5	5	4	4	6	5	5	5	5
96	2	2	3	4	4	4	4	3	4	4	1	2	4	4	4	4	1	1	1	2	2	4	4	3	4	4	2	4	4	4	4	4	4	7	2	4	4	5	7	7	2	5	5	5	4	5	5	6	6
97	1	1	3	3	3	2	2	3	3	3	3	3	3	3	3	3	4	4	4	4	4	2	3	2	3	3	3	3	3	3	3	4	4	5	3	4	5	3	5	6	5	5	5	7	6	5	6	6	5
98	1	1	4	4	4	4	4	4	4	4	3	3	4	4	4	4	3	3	3	4	2	3	3	3	4	4	2	4	3	2	3	3	3	7	4	6	6	4	5	5	5	6	6	6	6	5	5	6	6
99	2	1	3	4	3	3	3	3	3	3	2	2	3	4	4	4	1	3	1	2	1	4	4	4	4	4	2	3	3	3	4	4	4	7	4	6	7	6	6	7	1	7	7	7	6	7	6	7	7
100	1	1	1	4	3	3	4	3	3	3	3	3	4	4	3	4	3	3	3	3	3	2	2	3	3	4	2	4	4	4	4	4	4	6	2	4	5	4	4	6	1	5	5	6	4	4	4	3	5
101	1	1	3	4	4	3	4	3	3	4	2	2	4	4	4	4	3	3	3	4	4	2	3	3	3	3	3	4	4	4	4	4	4	7	5	5	3	7	7	6	1	6	7	6	5	7	6	4	7
102	1	1	4	4	3	2	4	3	3	3	2	2	4	4	4	4	3	3	3	3	3	2	2	2	4	4	3	4	4	4	4	4	4	7	2	3	5	3	4	5	3	5	6	6	4	6	5	3	6
103	1	1	3	4	4	4	4	4	4	4	4	4	4	4	4	4	2	2	2	2	2	3	4	4	4	4	3	4	4	4	4	4	4	7	1		6	5	7	7	1	7	7	7	3	7	7	6	6
104																4	1	1	1	1	1	4	4	4	4	4	4	4	4	4	4	4	4	7	3	5	7	5	6	6	5	5	7	6	5	6	6	4	7
105	1	2	4	4	3	2	3	3	3	2	4	3	3	4	3	3	3	3	3	4	2	2	2	2	4	4	2		4	3	3	4	3	5	4	6	5	5	4	5	5	6	5	4	5	6	5	4	5
106	2	4	4	4	4	4	4	4	4	4	2	2	4	4	4	4	1	3	2	3	3	3	4	3	4	4	2	4	4	4	4	4	4	7	5	5	5	5	7	7	4	5	7	7	5	7	6	4	7
107	2	1	3	3	3	3	4	3	3	2	3	4	4	4	3	3	3	3	3	2	2	4	4	3	4	4	4	4	4	4	4	4	3	6	6	6	4	5	6	7	4	6	6	7	7	4	5	3	6
108	1	1	2	4	4	3	3	2	3	3	2	3	3	3	4	4	3	3	3	3	2	2	3	3	3	4	3	3	3	4	4	4	4	6	4	4	6	5	5	6	3	6	5	6	6	5	5	4	6
109	2	1	4	4	3	2	3	3	3	3	3	1	4	4	4	4	3	3	2	3	3	2	3	2	3	4	4	4	4	4	4	4	4	5	4	5	5	6	6	6	6	6	6	6	5	6	5	6	5
110	1	1	1	4	4	4	4	4	4	4	4	4	4	4	4	3	1	1	1	3	1	4	4	2	4	4	4	4	4	4	4	4	4	7	7	7	4	7	7	7	7	7	7	7	3	7	7	7	7
111	1	1	3	4	4	4	4	4	4	4	4	3	4	4	4	4	2	3	2	3	2	3	4	4	4	4	2	4	4	3	4	4	3	6	3	4	5	3	6	7	2	5	4	5	5	4	5	5	6
112	1	1	1	3	3	3	4	4	4	3	2	3	4	4	4	3	2	3	2	3	2	2	2	2	4	4	4	4	4	4	4	4	4	6	5	6	6	6	6	6	3	5	6	7	6	7	6	4	6
113	1	2	4	4	4	4	4	4	4	3	2	2	4	4	4	4	3	3	3	3	1	2	4	4	4	4	3	3	3	3	3	3		5	5	5	5	3	7	7	2	4	5	5	6	6	6	6	4
114	2	1	1	4	4	4	4	4	4	4	4	4	4	4	4	4	3	3	4	2	3	4	4	4	4	4	4	4	4	4	4	4	4	7	7	5	6	6	7	6	6	6	6	7	6	6	5	7	5
115	1	4	2	4	3	2	4	4	4	4	1	1	4	4	4	4	2	2	2	3	3	4	4	4	4	4	3	4	4	4	4	4	4	6	5	4	6	6	6	5	2	5	6	5	5	6	5	7	6
116	1	1	4	4	4	2	4	4	4	4	4	4	4	4	4	4	2	4	3	3	3	1	4	3	4	3	4	4	4	4	4	4	4	6	5	6	7	5	6	6	2	6	7	6	6	7	6	7	7
117	2	1	4	3	3	1	4	1	2	2	3	3	4	4	3	3	4	4	4	4	2	2	3	3	3	3	2	4	4	4	4	4	4	7	5	1	1	3	4	4	1	3	7	7	7	5	7	7	5
118	2	1	2	3	3	2	3	3	2	3	3	3	4	4	4	3	4	4	2	3	2	2	3	4	4	4	3	4	4	3	4	3	4	6	5	6	4	4	6	6	5	6	7	7	7	6	6	4	6
119	2	1	3	3	3	3	4	3	4	4	4	4	4	4	4	3	3	3	3	4	3	4	4	4	3	3	3	4	4	4	4	4	4	6	4	5	5	5	4	6	5	5	5	4	4	5	5	5	6
120	1	1	4	4	3	3	4	4	4	4	4		4	4	4	4	1	2	2	2	2	3	3	3	3	3	4	4	4	4	4	4	4	7	4	5	5	4	5	5	3	4	6	6	6	6	5	4	5
121	2	1	2	4	4	3	3	3	3	3	3	4	4	4	4	4	3	2	2	2	2	4	3	3	3	4	4	4	4	4	4	4	4	7	7	7	6	7	7	7	6	7	7	7	6	7	6	5	6
122	1	1	3	3	2	2	4	4	4	4	3	3	4	3	3	3	3	3	3	3	3	3	3	3	2	3	2	4	4	4	4	4	4	6	2	5	6	2	5	5	3	6	6	6	6	5	6	3	6
123	1	2	4	3	2	2	4	3	3	3	1	3	4	4	4	3	3	4	3	1	2	3	4	4	4	4	4	4	4	4	4	4	4	7	2	5	7	1	6	7	2	7	6	7	5	7	6	7	7
124	1	1	1	3	3	3	4	4	4	4	4	4	2	3	3	3	3	3	2	3	3	4	4	3	4	3	2	4	4	4	4	4	3	6	5	6	4	5	6	5	5	5	6	5	6	5	5	4	6
125	1	1	4	4	4	4	4	4	3	3	4	4	4	4	4	4	2	3	2	3	2	3	2	2	3	2	2	4	4	4	4	4	4	6	6	7	5	6	6	6	7	6	7	6	6	7	7	2	7
126	1	4	4	4	4	3	4	4	4	4	4	4	4	4	4	4	4	4	4	4	4	3	2	2	4	4	4	4	4	4	4	4	4	7	3	5	6	7	7	6	6	6	6	7	6	5	6	6	7
127	2	4	4	4	4	3	4	3	3	3	2	2	4	3	3	3	2	3	2	2	2	3	3	3	3	4	3	4	3	3	4	3	3	7	3	5	6	2	5	5	1	4	5	5	3	5	5	3	5
128	1	1	2	4	3	3	4	3	4	4	2	3	3	3	3	4	2	3	2	2	2	3	3	3	3	3	3	4	4	3	3	3	3	5	3	4	4	5	4	6	3	5	5	6	5	5	4	5	6
129	1	1	4	4	3	2	4	3	3	3	4	4	3	3	4	3	3	2	3	1	1	2	2	2	4	4	4	3	4	3	3	3	3	6	4	3	4	5	5	6	3	5	5	6	5	5	6	7	6
130	2	1	3	4	3	3	3	3	3	3	3	3	4	4	4	3	2	2	1	1	2	4	4	4	4	4	4	4	4	4	4	4	4	7	4	5	7	5	7	7	5	5	7	7	7	7	6	7	6
131	1	1	1	4	4	4	3	3	3	3	3	4	4	4	4	4	3	2	2	2	2	4	4	4	4	3	3	3	3	3	3	3	3	6	5	6	6	6	6	6	6	5	6	6	6	7	6	7	6
132	1	2	2	4	3	2	3	2	3	4	3	2	4	4	4	4	4	3	3	3	2	2	3	2	3	4	3	3	3	3	3	4	3	7	6	6	4	5	6	6	5	7	6	7	6	6	5	6	6
133	2	1	4	3	2	2	3	3	3	2	2	3	3	3	3	3	2	2	2	3	2	4	3	3	4	4	2	3	3	3	3	3	3	5	5	5	5	7	4	4	4	5	4	6	6	6	5	4	5
134	2	1	4	4	3	3	4	4	4	3	3	3	4	4	4	3	2	2	2	2	2	4	3	3	3	3	3	4	4	4	4	4	4	7	6	6	6	6	6	6	5	5	6	6	5	6	6	4	6
135	1	2	1	4	3	2	3	3	4	3	4	2	4	4	3	4	3	3	2	3	3	3	4	4	4	4	3	4	4	4	4	4	4	5	3	3	6	3	5	7	4	6	7	7	6	6	7	7	7
136	2	1	3	3	3	2	3	3	3	2	4	4	4	4	4	3	3	4	2	2	2	4	3	3	4	4	4	3	3	3	3	3	3	6	5	5	7	5	7	6	3	5	6	6	5	5	6	6	6
137	1	1	4	4	4	3	4	4	4	4	3	2	4	4	4	4	3	3	2	3	2	4	3	2	3	4	3	4	3	3	3	3	3	6	2	4	5	4	7	7	4	6	6	7	6	5	7	5	7
138	1	1	2	4	4	3	4	3	2	4	4	4	4	4	4	4	4	3	3	3	4	3	2	2	3	3	2	4	4	4	4	4	4	7	5	5	7	6	7	6	4	5	7	7	7	6	6	7	7
139	2	1	3	4	3	3	4	3	3	3	3	2	4	4	4	4	2	3	1	3	1	4	4	4	3	4	2	4	4	4	4	4	3	6	1	3	7	5	7	6	1	6	7	6	4	6	7	6	7
140	1	2	2	4	4	3	4	3	4	4	1	1	4	4	4	4	3	3	2	3	2	4	4	4	4	4	4	4	4	4	4	4	4	7	3	6	7	7	7	7	2	7	5	7	4	7	7	6	7
141	1	2	2	2	2	2	4	4	3	2	3	3	3	4	2	4	3	4	3	3	3	4	3	3	3	3	1	4	4	4	4	4	4	7	2	5	5	6	7	6	1	7	7	7	3	5	5	5	6
142	1	2	3	4	3	2	3	2	3	1	4	3	3	3	3	4	3	4	2	4	3	2	3	3	3	3	3	4	4	4	4	4	4	5	2	3	6	5	7	6	5	5	6	6	6	5	5	5	5
143	1	4	4	3	3	3	3	3	2	3	3	2	3	2	2	3	3	3	3	3	3	3	4	3	4	4	3	4	4	4	4	4	4	6	3	3	5	4	3	4	5	4	3	3	3	3	4	4	4
144	1	1	3	4	4	4	1	1	1	3	3	3	4	4	4	4	3	2	3	3	2	2	1	2	3	4	3	4	4	2	3	4	3	6	1	5	3	4	4	5	2	7	6	7	7	5	6	6	7
145	1	1	4	4	4	3	3	3	3	3	2	2	4	4	3	4	3	3	3	3	2	3	3	3	3	4	2	4	4	4	4	4	4	7	4	5	6	6	5	6	5	6	6	6	5	5	6	5	2
146	1	1	3	3	3	3	3	3	3	3	2	2	4	4	4	4	3	3	3	3	2	2	3	2	2	4	4	4	4	4	4	4	4	5	3	5	4	4	4	6	2	5	6	5	6	5	5	5	5
147	2	1	1	4	4	3	4	4	4	3	1	2	4	4	4	4	2	1	1	3	3	4	4	3	4	4	4	4	4	4	4	4	3	7	2	4	6	5	7	6	2	6	6	6	5	6	6	4	6
148	2	4	4	4	4	3	4	3	4	3	3	2	4	4	4	4	2	3	1	3	2	3	4	3	3	4	3	4	4	4	4	4	4	7	5	7	7	4	7	7	1	6	6	7	6	5	6	5	7
149	1	1	4	4	4	4	3	4	4	4	1	3	4	4	4	4	3	4	4	3	3	3	3	3	3	3	3	4	4	4	4	4	3	7	4	5	5	6	6	7	1	7	7	6	5	5	5	3	6
150	1	1	4	4	4	3	4	4	3	3	2	4	4	4	4	4	3	4	4	4	4	3	3	1	3	4	3	4	4	3	4	4	4	7	4	7	6	4	7	7	1	6	5	5	3	5	7	4	7
151	1	1	4	4	4	4	4	4	4	4	2	2	4	4	4	4	2	2	3	3	3	4	3	4	4	4	3	4	4	4	4	4	4	7	5	6	6	7	7	6	1	6	5	7	5	7	6	7	7
152	1	1	2	4	4	3	4	4	4	3	1	2	4	4	4	4	3	3	1	3	2	4	4	3	4	4	3	4	4	4	4	4	4	7	1	2	7	6	7	7	1	7	7	7	7	7	7	2	7
153	1	1	1	4	3	1	3	3	3	2	4	4	4	4	3	4	3	3	4	4	3	1	3	4	4	4	2	4	4	4	4	4	3	5	6	5	4	5	6	6	3	7	7	7	5	5	6	6	7
154	1	1	3	4	4	4	4	2	4	4	1	4	4	4	4	4	3	3	3	3	3	4	3	3	4	4	1	4	4	4	4	4	4	7	1	7	7	2	4	5	2	7	7	7	6	5	5	3	6
155	1	2	3	4	3	2	3	3	3	2	4	2	1	4	3	4	3	3	2	2	2	3	3	3	3	4	3	3	4	3	3	3	2	7	5	6	6	4	5	6	2	6	6	6	6	5	6	4	6
156	2	2	3	4	4	3	3	3	3	4	2	1	4	4	4	4	3	2	2	3	3	4	4	4	4	4	3	4	4	4	4	4	4	7	5	5	5	6	7	7	2	7	5	7	6	7	5	4	7
157	1	1	3	4	4	4	4	4	4	4	2	2	3	4	4	4	3	3	2	3	4	2	2	3	3	4	2	4	4	4	4	4	4	7	1	4	5	5	7	6	1	5	5	6	6	6	5	3	7
158	1	1	4	3	3	3	3	3	3	3	2	2	4	4	3	4	2	3	1	3	2	3	2	2	3	4	4	4	3	1	3	3	4	6	5	6	7	3	4	6	2	6	4	5	5	6	4	3	5
159	1	1	3	4	4	2	4	4	4	4	3	3	4	4	3	4	3	3	1	3	2	3	3	3	4	4	4	4	4	4	4	4	4	7	3	3	6	3	6	7	3	6	6	7	6	5	5	5	5
160	1	1	2	4	3	2	3	3	4	3	2	2	4	4	4	4	3	3	2	3	1	2	2	2	3	4	4	4	4	4	4	4	4	7	5	5	5	4	7	7	3	6	6	7	5	5	5	3	5
161	1	4	4	3	3	2	3	2	3	2	4	4	4	4	4	4	2	4	3	3	1	2	1	1	4	4	4	4	4	4	4	4	4	6	6	6	7	2	5	7	2	5	5	5	6	6	6	3	6
162	1	1	4	4	4	4	3	4	4	4	2	2	4	4	4	4	3	3	3	3	2	2	2	2	4	4	4	4	4	4	4	4	4	7	5	5	6	5	6	6	2	4	5	5	5	5	5	4	6
163	1	2	3	4	4	4	4	4	4	4	1	1	4	4	4	4	2	3	3	3	3	4	4	4	4	4	3	4	4	4	4	4	4	7	4	7	7	7	7	7	6	6	6	6	7	4	7	7	7
164	1	1	3	4	4	4	4	4	4	3	3	3	3	3	3	4	4	3	3	3	3	3	3	3	3	3	3	3	3	3	3	4	3	6	6	6	6	7	7	7	7	6	6	6	6	7	6	6	6
165	2	4	4	4	2	2	3	1	2	2	4	4	4	4	4	4	3	4	4	4	3	4	4	3	2	3	2	3	4	4	4	4	4	7	6	7	4	3	3	3	3	6	3	6	5	6	3	5	6
166	1	1	4	4	3	3	3	4	4	4	4	4	4	4	4	4	1	2	2	1	1	3	3	3	4	4	1	4	4	4	4	4	4	7	2	5	7	6	7	7	1	7	7	7	1	6	6	6	6
167	2	1	3	4	4	3	3	2	3	3	3	4	4	4	4	4	4	4	3	4	2	3	3	3	3	3	4	4	3	3	4	4	3	5	2	4	7	5	5	7	1	5	7	7	7	7	3	4	7
168	1	1	1	3	3	2	3	3	3	1	2	3	4	3	3	3	4	3	3	3	3	3	1	1	3	3	3	3	3	3	3	3	3	7	2	4	2	4	5	6	3	5	6	5	5	5	6	3	7
169	2	1	4	4	3	3	4	3	4	3	3	4	4	4	4	4	2	3	1	3	2	4	4	4	4	4	3	4	4	4	4	4	4	6	3	5	6	6	6	6	4	6	5	6	6	6	6	6	6
170	1	1	3	4	3	3	4	3	4	4	2	2	4	4	4	4	3	3	3	3	3	2	2	2	3	4	1	3	4	4	4	4	4	7	3	3	5	5	7	7	3	7	7	7	5	7	7	2	7
171	1	1	4	4	4	3	4	3	4	3	2	2	4	4	4	4	3	3	2	3	2	3	2	4	3	4	4	4	4	4	4	4	4	6	5	5	5	5	6	6	3	5	7	6	5	6	6	6	7
172	2	1	3	4	2	1	4	3	2	2	4	4	3	4	3	3	4	2	3	3	3	2	1	1	3	4	3	4	4	4	4	4	3	7	3	6	6	6	7	7	2	6	6	5	7	5	6	4	7
173	1	1	1	4	4	3	4	4	4	4	1	3	4	4	4	4	3	3	2	2	2	3	3	3	3	3	2	4	3	3	3	3	4	6	2	4	6	3	5	6	2	5	5	5	4	6	5	3	6
174	1	4	4	4	4	3	4	4	4	3	2	3	4	4	4	4	1	3	2	3	3	4	3	3	3	4	2	4	3	3	4	3	3	7	1	6	4	5	6	6	1	4	5	6	5	6	5	5	6
175	1	1	1	4	4	4	3	3	3	3	3	3	4	3	3	4	3	3	3	3	3	4	3	3	4	3	3	4	3	3	2	3	3	5	6	5	5	4	4	4	5	6	5	5	6	5	5	6	6
176	1	1	1	4	4	3	4	3	4	4	1	2	4	4	4	4	2	3	1	3	2	4	4	4	4	4	4	4	4	4	4	4	4	7	7	7	6	7	6	7	7	6	7	6	7	6	7	7	7
177	1	1	2	3	1	3	4	4	4	4	3	3	4	4	4	4	2	4	4	4	4	4	4	4	4	4	4	4	4	4	4	4	4	5	2	6	6	4	5	6	3	6	5	6	6	6	6	4	6
178	1	1	3	3	3	2	3	3	3	2	3	3	4	3	3	3	3	3	2	3	3	2	3	2	3	4	3	4	4	4	4	3	3	6	6	6	6	6	6	6	3	6	6	6	5	5	6	5	7
179	2	1	3	4	4	3	3	3	3	3	1	1	4	4	4	4	3	3	2	3	2	2	2	2	4	4	3	4	4	4	4	4	4	7	4	6	4	6	3	7	1	7	5	7	7	7	6	2	7
180	2	1	3	3	3	3	3	3	3	3	3	3	3	3	3	3	3	3	2	2	2	3	2	2	2	3	3	3	3	3	2	3	3	5	5	5	5	5	4	4	5	6	5	5	5	4	5	6	5
181	1	2	3	3	3	2	2	2	3	3	4	4	3	3	3	3	3	3	2	3	2	3	3	3	3	4	4	4	4	4	4	4	3	4	3	4	5	5	6	6	3	4	5	5	5	4	4	3	6
182	2	4	4	4	4	2	4	2	2	4	4	1	4	4	4	4	3	3	3	4	3	2	3	3	3	4	1	4	4	4	4	4	3	7	5	6	6	6	7	7	1	7	7	7	7	6	7	2	7
183	2	4	4	4	3	3	3	3	3	3	3	2	3	4	3	4	4	3	3	3	4	2	3	3	3	4	1	4	4	4	4	4	4	7	5	5	5	3	5	7	1	7	6	6	5	6	6	5	5
184	1	1	4	3	3	3	3	3	3	3	2	2	4	3	3	3	3	3	2	3	2	4	4	3	3	3	2	3	3	3	4	4	4	6	4	5	4	4	6	6	2	4	5	5	4	6	5	4	7
185	1	1	3	4	3	3	3	2	3	4	2	2	3	4	3	4	3	3	2	4	4	2	2	2	3	3	2	3	3	4	4	4	4	5	3	2	6	4	5	4	2	5	5	6	3	5	5	4	6
186	1	1	4	4	4	2	4	4	4	4	4	4	4	4	3	4	3	3	3	3	2	3	3	4	4	4	2	4	4	4	4	4	3	7	5	7	7	5	7	7	1	7	7	7	6	7	6	7	7
187	1	1	3	3	3	3	3	3	4	3	4	4	3	4	4	3	3	4	3	3	3	3	4	4	4	3	4	3	3	3	4	4	4	6	5	6	6	4	5	5	6	5	6	6	6	7	7	7	7
188	1	1	3	3	3	3	3	3	4	3	4	4	3	4	4	3	3	4	3	3	3	3	4	4	4	3	4	3	3	3	4	4	4	6	5	6	6	4	5	5	6	5	6	6	6	7	7	7	7
189	1	1	4	4	3	2	3	2	3	3	3	3	3	3	4	4	2	3	1	2	2	3	3	3	3	4	2	4	4	2	3	4	4	6	5	6	6	4	5	5	6	5	6	6	6	7	7	7	7
190	1	1	1	4	4	4	3	3	3	4	3	3	3	3	3	3	4	3	3	2	2	3	3	3	3	4	2	3	3	2	2	3	2	5	4	3	5	2	4	4	3	4	4	3	5	4	3	4	5
191	1	1	4	3	4	3	4	4	4	3	2	2	4	4	4	3	3	2	1	3	3	3	2	3	3	3	4	4	4	4	4	4	4	6	1	5	5	6	6	6	3	6	5	7	4	6	6	2	6
192	1	1	4	4	4	2	4	3	4	3	2	3	4	4	4	4	2	4	2	2	3	4	4	4	4	4	2	4	4	4	4	4	3	5	1	5	7	3	7	7	3	7	7	7	5	3	7	7	7
193	2	1	3	4	4	4	4	4	4	3	3	3	4	4	4	3	3	3	3	3	3	4	4	4	4	4	3	4	4	4	4	4	4	6	1	6	5	2	7	7	2	6	6	6	5	6	6	6	6
194	1	2	3	4	3	3	3	3	3	4	2	3	4	4	4	4	2	3	2	3	1	4	4	4	4	4	4	4	4	4	4	4	4	6	5	3	6	6	5	7	4	6	6	4	4	5	4	6	6
195	1	1	1	3	3	3	3	3	3	3	4	3	4	4	4	4	4	4	3	4	4	3	3	3	3	3	3	4	4	4	4	4	4	7	2	7	5	6	7	7	1	7	5	7	7	7	7	7	7
196	1	1	4	4	4	4	4	4	4	4	4	4	4	4	4	4	3	3	3	3	2	3	3	4	4	4	2	4	4	4	4	4	3	7	4	5	7	5	7	7	1	7	7	7	6	7	6	7	7
197	2	1	3	4	3	2	4	4	4	4	3	3	4	4	4	4	3	3	3	3	2	3	2	2	3	4	2	4	4	4	4	4	4	6	3	5	6	2	6	6	2	7	6	7	6	6	6	6	5
198	1	1	1	4	4	4	3	3	3	3	3	3	4	4	4	4	3	3	2	3	3	4	4	4	3	3	2	3	3	3	3	3	3	5	3	6	5	5	6	6	5	6	7	6	6	6	6	7	7
199	2	4	4	4	3	3	4	4	3	3	2	3	4	4	3	3	2	2	2	2	3	4	3	3	3	3	4	4	4	3	3	3	3	6	5	5	3	5	6	5	3	6	7	6	4	6	6	5	7
200	1	1	3	3	3	3	3	3	3	3	3	3	4	3	3	4	3	4	3	2	4	3	3	3	3	3	3	3	3	3	3	4	4	7	6	6	6	6	6	5	6	6	6	7	6	6	6	6	7
201	1	1	3	4	3	2	3	3	3	3	4	3	3	4	3	4	3	4	3	3	2	2	2	3	3	4	2	3	1	1	3	2	1	7	5	7	7	6	7	7	6	6	7	7	7	4	5	7	7
202	1	1	3	3	3	2	3	2	2	2	3	3	3	3	3	3	3	4	4	3	3	2	2	2	2	3	2	3	3	3	3	3	3	7	2	3	6	2	6	6	3	6	6	6	6	6	6	6	6
203	2	1	3	3	3	3	4	4	3	3	3	3	3	3	3	3	2	3	2	2	2	3	3	3	3	3	3	3	3	3	3	3	3	7	5	5	5	5	5	5	4	6	6	6	5	6	6	6	5
204	1	2	3	3	3	3	3	3	3	3	2	2	4	4	4	3	3	4	2	3	2	3	3	3	4	4	3	4	4	3	3	3	3	5	2	5	5	3	6	4	2	5	5	6	4	7	4	5	6
205	1	1	3	3	3	3	3	3	3	3	2	2	3	4	3	3	1	3	2	2	2	3	3	3	3	4	2	3	3	3	3	3	3	6	4	5	5	3	5	6	2	5	5	6	5	3	5	4	5
206	1	1	3	4	3	2	3	3	3	3	3	3	4	4	4	3	3	3	3	3	2	3	2	3	4	3	2	2	3	3	2	4	3	7	5	5	7	5	6	6	2	6	6	6	6	5	6	7	7
207	1	2	3	4	4	4	3	3	4	3	3	3	4	3	3	3	3	3	3	3	2	2	3	3	3	3	3	3	3	3	3	3	3	5	5	5	4	5	4	4	4	5	4	5	4	4	4	4	5
208	1	1	3	4	3	3	3	3	3	3	3	3	3	4	4	3	2	3	2	3	3	4	4	4	4	3	3	4	4	4	4	4	3	6	4	6	6	6	7	6	7	6	6	5	6	6	5	6	6
209	1	1	3	4	3	1	2	2	2	2	4	4	3	4	4	4	3	4	3	3	3	1	2	2	3	3	1	3	3	3	3	4	4	5	3	1	3	3	4	4	4	6	6	7	6	6	4	5	5
210	2	1	4	4	4	4	4	4	4	4	3	2	3	4	4	4	1	2	2	2	3	4	4	4	4	4	3	4	4	3	3	3	4	7	4	1	4	4	4	4	5	4	5	4	5	4	4	4	5
211	2	2	2	3	3	3	3	3	3	3	3	3	4	4	3	4	3	3	1	2	2	3	3	3	3	4	2	4	3	3	4	4	1	7	2	2	5	1	7	7	1	3	7	7	7	4	6	2	6
212	1	1	3	3	3	2	3	3	3	3	2	3	3	3	3	3	2	3	3	3	3	2	2	3	3	3	3	3	3	3	3	3	3	5	4	4	5	5	6	6	3	5	6	5	6	6	6	5	6
213	2	2	2	4	3	4	4	4	4	4	4	4	4	4	4	4	4	2	2	2	2	3	3	3	3	3	3	3	3	3	3	3	3	5	5	5	5	5	4	5	5	5	5	5	4	7	5	5	4
214	1	1	2	4	3	3	4	4	4	4	1	2	3	4	4	4	2	2	1	3	2	3	3	3	3	3	3	3	3	3	4	3	3	6	2	5	6	5	5	4	1	5	6	7	5	5	4	5	6
215	2	1	2	3	1	1	4	3	3	4	4	4	2	3	3	3	3	2	1	2	2	4	4	3	3	4	4	4	4	4	3	2	3	7	6	7	5	7	7	7	4	6	7	5	5	6	5	5	7
216	2	1	3	3	2	1	2	2	3	3	2	2	2	3	3	3	4	3	2	2	2	2	2	2	2	2	2	2	2	2	2	2	2	4	4	4	5	4	6	5	5	5	5	6	5	6	5	5	2
217	1	1	3	4	4	4	4	4	4	4	1	1	4	4	4	4	4	4	3	3	2	4	1	1	4	4	1	4	4	4	4	4	4	7	1	4	7	1	4	7	2	5	7	7	7	6	6	6	7
218	1	1	3	3	3	2	3	3	3	3	3	3	3	3	3	3	3	3	3	3	3	3	4	4	3	3	3	3	3	3	3	3	3	7	4	6		4	5	5	5	4	5	5	5	5	5	5	4
219	1	4	3	4	4	3	4	4	4	4	4	4	4	4	4	3	3	3	3	3	3	3	3	3	3	3	3	3	3	3	3	3	3	5	3	5	5	5	5	5	5	5	5	5	4	4	4	5	5
220	1	1	3	3	3	3	3	3	3	3	3	3	3	3	3	3	2	2	2	3	2	3	3	3	3	3	3	3	3	3	3	3	2	6	2	5	5	3	3	5	2	4	4	5	3	5	4	4	5
221	1	1	2	4	4	4	4	4	3	4	3	3	4	4	4	4	2	1	1	1	1	3	4	4	4	4	2	4	4	4	4	4	4	6	6	7	5	6	6	6	6	6	7	6	6	5	6	6	7
222	1	1	2	3	3	3	2	2	2	2	3	2	3	3	3	3	3	2	3	2	2	3	3	3	3	2	3	3	3	3	3	2	3	5	5	5	5	5	4	5	4	4	5	6	5	6	5	6	6
223	1	1	3	4	4	4	4	4	4	3	4	4	4	4	4	4	4	3	3	3	3	3	3	3	3	3	3	3	3	3	3	3	3	6	4	4	5	5	5	5	5	5	5	5	5	5	5	5	5
224	2	2	2	3	3	3	3	4	3	3	4	3	3	3	3	4	4	4	4	3	4	3	3	4	3	4	3	4	3	3	3	4	4	7	7	7	7	6	6	5	7	6	6	5	6	5	7	6	5
225	2	1	2	3	3	3	3	3	3	3	3	3	3	4	3	3	3	3	2	2	1	3	3	3	3	3	3	4	4	4	4	4	4	7	5	7	6	5	5	5	4	5	7	7	6	7	6	7	7
226	2	1	1	3	3	3	3	3	3	3	3	3	3	3	2	3	2	3	2	2	2	3	3	3	3	3	4	4	4	4	4	4	4	6	6	6	6	4	5	6	6	6	6	6	6	6	6	6	6
227	1	1	3	3	3	3	3	3	3	3	3	3	3	3	3	3	3	3	3	3	3	3	3	3	3	3	3	3	3	3	3	3	3	6	2	6	2	5	6	5	5	6	5	6	6	3	5	6	6
228	1	1	4	3	4	3	4	4	4	3	2	2	4	4	4	3	3	2	1	3	3	3	2	3	3	3	4	4	4	4	4	4	4	6	1	5	5	6	6	6	3	6	5	7	4	6	6	2	6
229	1	1	1	4	4	4	3	3	3	3	3	3	4	4	4	4	3	3	2	3	3	4	4	4	3	3	2	3	3	3	3	3	3	5	3	6	5	5	6	6	5	6	7	6	6	6	6	7	7
230	2	1	3	4	3	2	4	4	4	4	3	3	4	4	4	4	3	3	3	3	2	3	2	2	3	3	2	4	4	4	4	4	4	6	3	5	6	2	6	6	2	7	6	7	6	6	6	6	5
231	2	1	1	4	4	4	4	4	4	3	3	3	4	4	4	3	3	3	3	3	3	4	4	4	4	4	3	4	4	4	4	4	4	6	1	6	5	2	7	7	2	6	6	6	5	6	6	6	6
232	1	1	4	4	4	2	4	3	4	3	2	3	4	4	4	4	2	4	2	2	3	4	4	4	4	4	2	4	4	4	4	4	3	5	1	5	7	3	7	7	3	7	7	7	5	3	7	7	7
233	1	2	3	4	3	3	3	3	3	4	2	3	4	4	4	4	2	3	2	3	1	4	4	4	4	4	4	4	4	4	4	4	4	6	5	3	6	6	5	7	4	6	6	4	4	5	4	6	6
234	1	1	1	3	3	3	3	3	3	3	3	4	3	4	4	4	4	4	3	4	4	3	3	3	3	3	3	4	4	4	4	4	4	7	2	7	5	6	7	7	1	7	5	7	7	7	7	7	7
235	1	1	4	4	4	4	4	4	4	4	4	4	4	4	4	4	3	3	3	3	2	3	3	4	4	4	2	4	4	4	4	4	3	7	4	5	7	5	7	7	1	7	7	7	6	7	6	7	7
236	1	1	3	2	3	3	2	2	4	4	3	2	1	1	2	4	3	3	1	2	3	3	3	3	3	3	3	3	4	4	4	3	2	7	6	5	5	5	7	6	6	4	7	6	6	6	5	4	6
237	1	1	4	3	3	2	4	4	4	4	3	3	4	4	3	3	3	3	3	3	3	3	3	4	4	4	3	3	4	4	4	4	4	7	6	6	5	5	5	6	6	6	6	6	6	6	6	6	6
238	2	1	4	4	4	4	4	4	4	4	2	1	4	4	4	4	4	3	2	2	1	4	4	4	4	4	2	4	4	4	4	4	4	7	1	5	7	6	7	7	6	6	5	7	6	6	5	5	6
239	1	1	4	3	2	1	4	4	3	2	3	3	3	3	3	3	4	4	2	4	4	1	3	3	1	3	3	3	3	2	3	3	4	7	1	4	4	5	6	7	1	7	7	7	5	4	7	6	7
240	1	1	3	4	4	2	3	3	3	4	2	2	4	4	4	4	4	4	2	2	3	4	3	3	3	3	1	3	4	4	4	4	3	6	1	5	6	3	7	6	3	6	6	6	6	2	6	4	3
241	1	1	4	4	4	4	4	4	4	4	3	4	4	4	4	4	2	1	1	2	2	4	4	3	4	4	3	4	4	4	4	4	4	7	3	5	5	3	4	6	6	4	5	6	5	6	6	6	7
242	1	1	1	3	3	2	3	3	3	3	3	3	3	3	3	3	3	2	2	2	2	3	3	3	3	3	3	3	3	3	3	3	2	5	3	5	5	5	5	5	3	5	5	5	5	5	5	5	5
243	1	4	4	4	4	4	4	4	4	4	2	2	4	4	4	4	2	3	3	1	1	4	4	3	3	4	4	4	4	4	4	4	4	5	4	3	6	6	6	6	6	6	6	6	6	6	6	5	7
244	1	1	4	4	4	3	3	3	3	3	3	3	3	3	3	3	2	2	2	2	2	4	4	4	4	4	3	4	4	4	4	4	3	5	3	5	3	3	6	6	6	6	6	6	6	6	6	3	7
245	2	1	3	4	4	4	4	3	3	3	2	1	4	4	4	4	1	2	1	3	3	4	4	4	4	4	2	4	4	4	4	4	4	7	3	5	6	7	7	7	2	7	7	7	7	5	7	7	7
246	1	1	3	4	4	3	4	4	4	4	3	3	4	4	3	4	2	2	1	1	1	4	4	4	4	4	2	4	4	4	4	4	4	5	1	4	5	4	5	5	3	5	5	4	4	5	5	4	6
247	2	1	3	4	4	4	3	3	3	3	2	2	4	4	3	4	2	3	3	3	3	3	3	3	3	3	3	3	3	2	3	3	3	6	5	5	5	4	6	6	2	5	6	6	5	5	6	5	6
248	1	1	1	4	4	4	4	4	4	4	4	4	4	4	4	4	2	3	3	3	1	4	4	4	4	4	4	4	4	4	4	4	4	7	2	7	6	3	7	7	4	5	7	5	5	7	5	6	7
249	1	3	3	4	4	4	4	4	4	3	1	1	4	4	4	4	2	3	2	3	3	3	4	4	4	3	3	4	4	4	4	4	3	7	4	4	6	4	6	6	3	6	6	6	6	5	5	5	6
250	1	4	3	3	3	3	3	3	3	3	2	3	3	3	3	3	2	2	3	2	3	3	3	3	3	2	3	3	3	3	3	3	3	5	3	4	5	3	4	4	3	4	5	5	5	5	4		4
251	1	1	2	4	4	2	4	2	3	3	2	2	3	3	3	3	3	3	2	3	2	4	4	4	4	4	3	4	4	4	4	4	4	7	7	6	6	6	5	5	6	6	7	6	6	6	6	6	6
252	1	1	4	4	4	4	3	3	3	4	4	3	4	4	4	4	2		1	1	1	4	4	4	4	4	3	4	3	3	4	4	4	7	6	7	6	5	7	7	7	7	7	7	7	7	7	6	7
253	2	4	4	3	2	2	3	3	3	3	3	3	4	3	3	3	3	2	2	2	2	3	3	3	3	3	3	3	3	3	3	3	3	4	3	4	5	5	5	4	3	5	5	5	4	5	4	4	5
254	2	4	4	3	3	4	3	3	3	3	2	2	3	3	3	3	2	3	2	3	2	3	3	3	3	3	3	4	4	4	4	4	4	7	5	6	5	3	7	5	2	4	5	5	3	5	5	4	5
255	2	4	4	4	3	2	4	4	3	4	3	4	4	4	3	4	3	4	3	2	3	4	4	4	3	4	2	4	4	4	4	4	4	7	4	4	6	7	7	7	2	4	5	2	5	5	2	3	5
256	1	4	4	4	4	4	4	4	4	4	1	1	4	4	4	4	2	3	1	3	3	2	2	2	4	4	3	4	4	4	4	4	1	7	1	2	5	2	6	7	6	7	7	7	5	6	6	3	7
257	1	1	4	4	3	2	3	3	3	3	3	3	3	3	3	4	2	3	1	2	1	4	3	3	4	4	3	3	3	4	4	4	4	7	5	5	6	6	7	6	1	5	6	7	4	5	4	4	6
258	2	2	4	4	4	4	3	2	3	3	4	4	4	4	4	4	2	3	2	2	2	4	4	4	4	4	3	4	4	4	4	4	4	4	5	5	5	4	7	7	2	7	6	6	6	6	7	7	6
259	1	1	4	4	4	4	4	4	4	4	2	4	4	4	4	4	4	2	2	3	3	4	4	4	4	4	4	4	4	4	4	4	4	7	2	4	7	2	7	7	2	7	7	7	2	7	7	4	5
260	1	1	3	4	4	3	3	2	3	3	3	3	3	3	3	3	2	2	2	2	2	4	4	4	4	4	3	3	3	3	3	3	3	6	4	5	7	7	6	6	4	5	5	5	5	6	5	4	6
261	2	1	3	4	4	4	3	2	4	4	2	4	4	4	4	4	2	3	2	2	2	4	4	4	4	4	3	4	4	4	4	4	4	4	5	5	5	4	7	7	2	7	6	6	6	6	7	7	6
262	2	4	4	4	3	3	3	4	4	4	3	4	4	3	4	4	2	2	2	3	3	4	4	4	4	4	2	4	4	4	4	3	3	6	2	5	4	5	5	5	3	5	5	5	6	6	6	6	6
263	2	1	2	4	3	3	3	3	3	3	3	3	3	3	3	3	2	2	2	2	2	3	3	3	3	3	3	3	3	3	3	3	3	4	4	4	5	4	4	5	4	4	3	5	4	4	4	5	5
264	1	3	3	4	3	4	3	2	4	3	4	4	4	3	4	4	2	3	2	2	2	3	3	4	4	4	3	4	3	4	4	3	4	4	5	5	5	4	5	5	4	4	3	5	4	4	4	5	5
265	1	1	3	4	4	4	4	4	4	4	1	1	4	4	4	4	2	2	2	2	3	4	4	4	4	4	3	4	4	4	4	4	4	7	7	7	7	7	7	7	1	7	7	7	7	7	7	5	7
266	2	4	4	4	4	4	3	3	4	3	3	4	4	3	3	3	3	3	3	4	3	3	3	4	4	3	4	3	4	4	3	3	3	7	5	4	4	4	7	7	6	7	6	5	6	5	7	5	6
267	1	1	2	4	3	3	4	4	4	3	3	4	4	4	4	4	3	2	1	2	1	4	4	4	4	4	2	4	4	4	4	4	3	7	3	6	6	4	7	7	3	4	7	6	6	7	5	6	7
268	1	1	3	3	3	3	3	3	3	2	3	3	3	3	3	3	2	2	3	3	2	3	3	3	3	3	3	3	3	3	3	3	3	7	7	7	7	7	7	7	2	2	7	7	7	7	7	3	7
269	1	1	1	4	4	3	3	3	3	2	3	3	3	3	3	4	2	2	2	2	2	3	3	3	3	3	3	3	3	3	3	4	4	7	5	3	5	3	5	6	3	4	6	5	5	5	4	3	6
270	1	1	4	4	4	3	3	3	3	4	4	3	4	4	3	4	3	3	3	4	3	4	3	3	3	4	4	4	4	4	3	3	4	7	7	7	5	6	6	6	7	6	7	5	5	7	5	5	7
271	1	1	3	4	4	4	4	4	4	4	2	2	4	4	4	4	4	3	2	3	3	3	3	3	4	3	3	4	3	3	4	4	4	6	3	5	6	3	6	6	2	6	6	6	6	6	6	2	6
272	2	1	3	4	4	3	4	4	4	4	3	3	3	3	3	4	2	3	2	2	2	3	3	3	4	4	3	4	4	4	4	4	3	6	3	6	6	4	6	6	2	5	6	5	6	7	6	6	6
273	1	1	4	4	4	4	4	3	4	4	1	1	4	4	4	4	2	2	1	1	1	4	3	4	3	4	2	4	4	4	4	4	3	6	3	3	5	7	7	7	6	6	7	7	7	6	6	5	7
274	1	1	3	3	3	2	4	4	4	4	3	4	4	4	3	3	3	3	2	2	3	2	4	4	4	4	2	4	4	4	4	4	4	7	3	2	7	3	7	6	2	7	7	3	7	6	6	6	6
275	1	1	2	3	3	3	4	4	4	3	2	3	4	3	3	4	2	3	3	3	3	4	4	4	3	4	4	4	4	4	3	3	3	6	2	5	3	5	6	6	5	5	6	6	6	5	5	5	6
276	1	1	3	4	4	4	3	3	4	3	2	2	4	4	4	4	2	3	2	3	2	3	4	4	4	4	1	4	4	4	4	4	4	7	3	5	4	6	5	6	3	7	7	7	5	5	5	3	5
277	2	4	4	4	4	4	4	4	4	4	3	3	3	4	4	3	2	2	2	1	1	4	4	4	4	4	4	4	4	4	4	3	3	6	6	6	6	6	6	6	6	6	6	6	6	6	6	6	6
278	1	1	2	3	3	1	3	2	2	3	3	2	2	3	3	3	1	4	2	3	3	3	3	2	2	3	3	4	3	3	3	3	4	6	1	2	6	1	4	5	2	6	6	6	6	2	6	5	5
279	1	1	4	4	3	3	3	3	3	3	2	2	4	4	3	3	2	3	3	3	2	3	3	3	3	3	2	4	4	3	3	3	3	5	2	4	4	5	6	4	3	6	5	6	5	5	5	4	4
280	2	1	3	4	4	4	4	4	4	4	1	1	4	4	4	4	4	4	2	2	2	4	4	4	4	4	4	4	4	4	4	4	4	7	7	7	7	7	7	7	2	7	7	4	7	7	5	7
281	1	1	4	4	3	2	3	3	3	3	3	3	4	4	4	3	2	3	2	3	2	4	4	4	4	4	4	4	4	4	4	4	4	6	6	6	4	6	7	6	6	6	7	6	6	6	6	6	7
282	1	1	4	4	3	3	4	4	4	4	2	3	4	4	4	4	2	3	2	2	2	3	3	3	3	3	2	4	4	3	4	4	3	5	6	6	2	7	7	7	3	6	6	6	3	7	7	7	7
283	1	1	4	3	3	2	2	3	2	2	4	2	4	3	3	3	4	3	3	3	2	4	2	4	4	3	3	3	3	3	3	3	2	6	1	6	6	6	6	6	1	6	7	4	6	4	4	2	7
284	1	1	1	4	4	4	3	3	3	3	2	2	4	4	3	4	2	2	2	2	2	4	4	4	4	3	3	4	4	4	4	4	3	6	4	6	6	5	7	7	6	6	6	7	6	6	6	6	7
285
286
287	1	1	2	4	3	3	3	3	3	2	2	2	4	4	4	3	2	2	1	1	1	4	3	4	4	4	4	4	4	3	4	3	4	5	5	5	6	3	7	5	2	6	4	5	5	7		3	6
288	1	1	3	3	3	3	3	2	3	2	2	2	4	4	3	4	3	2	1	2	2	3	4	4	3	3	2	4	4	4	4	4	4	6	1	5	6	3	3	6	4	7	7	7	7	5	7	6	6
289	1	1	3	4	4	4	4	3	4	3	2	2	3	4	3	4	2	3	3	3	2	3	3	3	3	4	2	3	3	3	3	3	4	6	3	6	6	2	6	6	3	7	7	6	6	4	6	5	6
290	1	1	3	4	4	3	4	4	4	4	2	3	4	4	4	4	2	2	2	2	1	4	3	4	4	4	3	4	3	3	4	4	3	5	3	6	6	4	5	6	4	6	5	5	5	7	4	4	5
291	2	1	3	4	4	4	4	4	4	4	2	2	3	4	4	4	2	1	1	1	1	4	4	4	4	3	3	4	4	4	4	4	4	7	5	5	6	5	6	6	3	5	6	6	5	6	5	4	6
292	2	4	4	4	4	3	3	4	4	3	3	3	4	4	3	4	3	3	2	3	2	3	4	4	4	4	2	3	4	3	3	3	4	7	5	5	6	5	6	6	4	5	5	5	6	6	5	5	6
293	1	1	1	4	4	4	3	3	3	3	3	3	4	4	3	3	2	2	2	2	2	3	3	3	3	3	3	2	2	2	2	2	2	4	4	4	5	4	5	5	5	7	6	6	5	5	5	5	5
294	2	1	3	4	4	3	4	2	4	4	1	1	4	4	4	4	1	3	1	1	1	2	4	4	4	4	1	4	4	4	4	4	4	7	1	1	7	4	7	7	5	5	7	7	4	7	7	2	7
295	1	1	3	4	4	4	4	4	4	4	1	1	4	4	4	4	2	2	2	3	2	3	3	3	3	4	2	4	4	4	4	4	2	7	3	3	7	5	7	7	3	4	6	5	4	5	4	3	5
296	2	1	4	4	4	4	4	4	4	3	3	3	4	4	4	4	3	2	2	3	2	4	3	3	4	4	4	4	4	4	4	4	4	7	5	5	7	5	7	6	3	7	7	7	5	7	7	5	7
297	1	2	3	4	4	3	4	4	4	4	1	1	4	4	4	4	2	3	1	2	2	4	3	3	4	4	2	4	4	4	4	4	4	5	3	5	6	2	3	6	4	6	6	6	6	6	6	2	2
298	2	1	3	4	4	3	3	3	3	3	3	3	4	4	4	3	2	4	3	4	3	2	3	3	4	3	3	3	4	3	4	4	4	7	3	5	5	5	6	6	2	6	2	7	6	5	6	2	6
299	2	1	3	4	3	3	3	2	3	3	4	3	3	3	3	3	4	4	3	3	2	3	4	4	4	3	2	3	4	3	3	3	4	6	5	4	5	6	6	5	3	7	7	7	7	5	5	6	6
300	1	1	3	3	3	3	4	3	4	3	2	3	4	4	3	3	2	3	3	2	2	3	3	3	2	4	3	3	3	3	3	3	2	7	3	4	5	4	5	6	3	4	5	6	5	5	5	4	5
301	2	1	3	4	3	2	3	2	3	3	3	2	4	3	3	3	4	4	3	3	3	2	3	4	2	4	2	4	4	4	4	4	4	7	3	6	4	3	5	6	2	6	4	6	6	6	6	5	6
302	1	1	1	3	3	3	3	3	3	3	2	2	4	3	3	3	3	3	3	3	2	2	2	2	2	3	3	3	3	3	3	3	3	6	6	6	5	5	5	5	2	5	4	6	6	6	5	5	6
303	1	1	3	4	4	4	4	4	4	4	4	4	4	4	4	4	1	3	3	3	2	3	3	4	4	4	3	4	4	4	4	4	4	7	7	6	5	6	7	7	6	6	7	7	6	7	7	6	7
304	1	2	4	4	4	3	4	4	4	4	4	4	4	4	3	4	1	3	3	4	3	3	2	3	3	4	4	4	4	4	4	4	4	7	2	7	5	3	7	7	1	7	7	7	7	7	6	5	4
305	1	1	3	4	4	4	4	4	4	4	4	4	4	4	4	4	2	3	2	2	2	3	3	3	4	4	3	4	4	4	4	3	3	7	5	6	6	5	5	6	3	5	5	6	6	7	5	5	6
306	2	1	3	4	2	2	4	4	4	4	3	1	3	4	4	4	2	3	2	3	1	3	3	4	2	4	2	4	4	4	4	4	4	7	6	6	7	5	7	7	2	5	7	7	7	7	6	3	6
307	1	1	3	4	4	4	4	4	4	4	4	4	4	4	4	4	2	2	1	1	1	4	4	4	4	4	3	4	3	4	4	4	4	7	4	3	6	4	7	6	2	5	6	6	4	5	6	2	7
308	1	1	3	3	3	2	3	3	3	3	4	4	3	4	3																						6	6	6	5	4	5	6	6	6	6	5	5	5
309	1	1	3	4	4	4	3	3	3	3	2	2	3	4	4	4	3	3	2	3	1	3	3	2	3	4	2	4	4	3	3	3	3	7	1	3	5	3	6	4	1	5	4	5	5	4	6	4	7
310	1	1	3	4	4	3	4	4	4	4	2	2	3	4	4	4	2	2	2	2	3	4	3	2	4	4	3	4	4	3	4	4	3	6	2	4	6	5	6	5	2	6	5	6	6	5	6	4	6
311	1	1	1	4	4	3	4	3	4	2	3	4	3	4	3	3	2	3	3	4	2	2	1	3	3	4	3	4	4	4	4	4	3	6	2	5	7	3	6	6	1	5	7	7	7	6	6	4	7
312	1	1	4	4	4	4	3	3	2	2	3	3	4	4	4	4	2	3	2	3	2	3	4	3	4	4	4	4	4	3	4	4	4	7	3	5	6	7	7	7	6	5	6	5	6	6	6	2	7
313	1	2	3	4	4	3	3	3	3	4	3	2	4	4	4	4	3	2	1	3	1	3	4	4	4	3	3	3	4	4	4	4	3	6	5	7	5	6	4	5	3	5	5	6	5	6	5	3	6
314	1	1	4	4	4	4	4	4	4	3	1	1	4	4	4	4	1	2	1	3	3	4	4	4	4	4	3	4	4	4	4	4	4	6	2	3	5	5	6	7	4	6	6	7	7	7	6	4	6
315	1	1	3	4	3	3	3	2	3	3	4	3	4	3	3	4	2	3	3	3	2	3	3	3	4	4	3	4	4	4	4	4	4	7	3	5	6	3	5	6	3	6	5	6	5	5	6	6	6
316	1	1	4	4	4	4	4	4	4	4	1	1	3	3	3	3	3	3	2	3	2	3	3	3	3	3	3	3	3	3	3	3	3	6	6	6	5	6	6	6	6	5	6	5	5	5	5	4	6
317	1	1	3	4	4	3	3	2	4	2	3	2	4	4	3	4	3	4	3	3	3	2	2	2	4	4	1	4	4	3	3	3	4	7	3	3	5	3	5	5	2	6	6	6	7	7	6	3	7
318	1	1	2	4	4	4	3	3	4	4	3	3	4	4	3	4	3	3	3	2	2	3	2	2	3	4	2	4	4	3	4	4	3	7	5	6	6	5	6	7	6	6	7	6	6	6	6	4	6
319	1	2	3	4	3	3	4	3	3	3	4	4	4	4	3	4	2	3	1	2	1	4	3	3	3	3	2	4	4	4	4	4	3	5	6	3	5	4	6	6	3	5	4	6	5	6	6	7	5
320	1	1	1	3	3	3	3	4	3	3	3	3	4	4	3	3	2	2	2	2	1	3	3	3	3	3	3	3	3	3	4	4	3	4	5	4	4	5	5	4	4	4	5	5	5	6	4	4	5
321	1	2	3	4	3	3	3	2	3	3	2	2	4	4	4	3	2	3	2	3	2	3	3	4	4	4	2	4	4	3	4	4	3	7	1	5	7	5	5	6	1	5	3	6	5	6	5	3	5
322	1	1	2	4	4	1	1	1	4	2	1	1	4	4	4	4	1	4	4	1	1	1	4	4	4	4	4	4	4	4	4	4	4	7	1	7	6	2	6	7	1	4	7	7	7	5	6	6	6
323	1	1	2	4	4	3	4	4	4	2	4	4	4	3	4	4	1	1	1	1	1	4	4	3	3	3	2	4	4	4	4	4	3	7	5	6	7	6	7	7	7	7	7	6	6	7	6	7	7
324	1	1	2	4	3	3	4	3	3	3	3	3	4	4	4	4	2	3	1	3	1	4	4	3	4	4	3	4	4	4	4	4	4	7	3	4	5	5	7	7	4	7	6	7	5	5	7	3	7
325	1	1	3	4	3	3	4	2	3	3	1	2	4	3	3	4	2	2	2	3	1	3	4	3	3	4	2	4	4	3	4	3	4	6	3	7	5	5	7	6	2	6	5	7	6	6	6	2	5
326	1	1	4	4	4	3	4	3	4	4	2	2	3	3	4	4	2	2	1	2	2	4	3	4	4	4	2	4	4	3	3	3	2	6	5	4	6	4	5	6	2	6	6	6	6	4	5	3	7
327	1	1	1	3	4	3	3	3	3	3	3	1	4	4	4	4	2	3	1	1	1	3	4	3	4	4	2	3	4	4	4	4	3	6	3	5	6	6	5	6	2	6	7	6	6	7	6	2	6
328	1	1	4	4	4	2	4	4	4	4	1	1	4	4	4	4	2	3	1	1	1	4	4	3	4	4	4	4	4	4	4	4	4	7	3	4	6	7	7	7	1	6	6	7	5	7	7	2	7
329	1	1	1	3	2	2	3	2	2	2	4	4	3	3	3	3	3	4	2	3	3	3	3	4	3	3	4	3	3	2	3	3	3	5	6	5	5	3	6	5	1	5	6	5	4	5	6	5	5
330	1	1	3	4	3	3	4	3	3	3	3	3	4	4	4	4	3	3	1	2	1	3	4	4	4	4	3	4	4	4	4	4	4	6	2	3	5	5	5	7	3	6	5	5	4	3	5	4	6
331	2	1	3	3	3	3	3	3	3	3	3	3	3	3	3	3	2	2	2	2	2	3	3	3	3	3	3	3	3	3	3	3	3	6	2	6	5	2	6	6	4	3	5	5	3	5	5	5	5
332	1	1	3	3	3	2	3	4	3	3	4	2	3	4	4	3	2	4	3	3	3	4	3	2	3	3	4	4	3	3	4	4	3	6	4	5	5	3	5	5	3	5	5	5	4	6	5	6	7
333	1	1	3	3	3	2	2	3	2	2	3	4	4	4	3	3	4	4	4	4	3	2	2	2	3	3	2	4	4	3	4	4	4	6	7	7	5	7	7	7	7	7	6	6	7	6	7	6	6
334	1	1	3	4	4	4	4	4	3	3	3	4	4	4	4	4	3	2	2	3	3	4	3	3	3	3	2	3	3	3	4	3	3	6	4	5	5	3	5	5	5	5	6	5	6	5	5	5	6
335	2	1	3	4	3	3	3	3	2	3	2	4	3	4	4	3	2	3	1	3	2	4	4	4	4	3	2	3	3	3	4	4	4	7	7	6	5	5	7	7	6	6	6	5	6	3	5	6	6
336	2	1	1	3	3	2	4	4	4	3	4	4	3	3	3	3	3	3	3	3	3	3	3	4	4	4	3	4	3	4	4	4	3	6	6	6	5	6	7	7	5	7	7	7	6	6	7	6	6
337	1	1	3	3	3	3	3	3	3	3	4	3	3	3	3	4	3	3	2	3	2	3	3	3	3	3	3	4	4	4	4	4	4	5	3	5	6	5	5	5	6	7	6	7	6	6	6	6	7
338	1	1	1	4	4	4	3	2	2	3	3	3	3	2	3	3	3	2	3	2	3	3	2	3	3	3	2	3	2	3	2	3	4	5	5	2	5	5	4	5	5	4	3	4	5	4	3	4	5
339	1	1	3	3	3	3	3	3	3	3	3	3	3	3	3	3	2	4	2	3	3	2	2	2	3	3	2	3	3	3	3	3	2	4	4	4	5	3	3	4	4	4	4	4	5	3	3	3	4
340	1	1	3	4	3	4	3	4	4	2	3	4	4	4	3	4	2	3	2	2	2	3	3	3	4	3	2	3	3	3	3	4	3	6	4	5	5	3	4	5	3	3	5	4	6	6	5	5	6
341	1	1	3	4	4	4	3	4	4	3	3	2	4	4	4	4	2	3	2	3	2	4	4	4	3	4	3	4	4	4	4	4	3	7	3	5	5	3	7	7	3	5	4	6	6	7	6	7	6
342	1	1	3	4	4	3	3	3	4	3	2	2	3	4	4	4	2	3	2	3	3	3	3	3	3	3	3	3	3	3	3	3	3	4	3	5	4	5	5	5	3	5	4	5	5	5	5	4	6
343	1	2	2	4	4	2	3	3	3	3	3	3	4	4	4	4	3	3	3	3	1	3	3	2	3	4	3	4	3	2	3	3	3	5	5	5	4	4	6	6	4	6	6	6	6	6	6	5	6
344	1	1	3	3	3	2	3	2	3	3	3	3	4	4	3	3	3	2	3	3	2	4	3	3	3	4	3	4	3	3	3	3	3	5	4	6	5	5	5	5	3	6	5	5	5	5	5	6	6
345	1	1	1	4	3	3	4	4	4	4	2	1	3	3	4	3	3	2	1	2	1	4	3	3	3	4	3	3	3	3	3	4	3	7	2	2	6	3	4	6	2	5	5	5	4	6	5	2	5
346	1	4	4	4	4	2	4	2	4	4	1	4	4	4	4	4	4	4	4	4	2	2	2	2	4	4	2	4	4	4	4	4	4	7	7	1	7	7	7	7	7	7	7	7	7	1	7	7	7
347	1	1	4	4	4	4	4	4	4	4	1	1	4	4	4	4	3	2	2	2	2	3	4	4	4	4	4	4	4	4	4	4	4	5	2	3	4	5	5	5	5	6	6	6	6	6	6	4	6
348	1	1	4	4	4	4	4	4	4	4	1	1	4	4	4	4	3	4	1	3	2	3	3	2	3	3	3	4	4	4	4	4	4	7	1	5	5	2	6	7	7	7	5	7	6	6	5	5	7
349	1	1	3	4	3	3	2	2	2	2	2	3	4	4	4	3	4	4	3	3	3	4	3	3	3	4	4	4	4	4	4	4	4	6	6	4	6	5	6	6	3	5	6	6	5	4	4	6	6
350	1	1	3	4	4	4	4	4	4	4	4	4	4	4	4	4	1	1	1	1	1	4	4	4	4	4	4	4	4	4	4	4	4	6	2	7	7	2	7	7	3	6	7	7	6	7	7	7	7
351	1	1	3	4	3	2	3	3	3	3	3	2	4	4	4	4	3	3	3	3	3	2	2	2	4	3	3	3	3	4	4	4	4	6	3	4	5	4	5	5	4	6	6	6	5	5	6	5	3
352	1	1	3	4	4	4	4	3	3	2	3	2	3	3	4	4	2	3	2	2	2	3	2	3	3	3	2	4	4	4	4	4	4	6	2	4	5	5	5	5	3	6	6	6	6	6	6	4	7
353	1	1	3	3	3	3	3	3	3	3	2	2	3	3	3	3	1	3	3	3	3	4	4	4	4	4	4	3	3	3	3	3	4	6	1	2	6	5	6	6	1	7	6	7	6	6	6	6	6
354	1	4	4	4	3	2	3	3	3	3	3	3	3	3	3	4	4	3	2	3	3	2	3	3	3	3	4	3	3	3	4	4	3	6	6	5	5	3	4	5	4	5	6	7	6	5	5	5	5
355	1	1	4	3	3	2	3	3	3	3	3	3	3	3	3	3	3	3	2	2	2	3	3	3	3	3	3	3	3	3	3	3	3	6	3	5	5	5	5	5	4	6	5	6	6	6	6	4	5
356	1	1	2	4	3	3	4	2	3	3	2	3	4	4	4	4	3	3	1	3	3	4	4	4	4	4	3	4	4	3	4	4	3	7	5	5	6	7	5	6	3	6	6	6	6	6	6	3	7
357	1	1	2	3	3	3	3	2	4	2	3	2	3	3	3	3	2	3	2	2	2	3	3	3	3	3	3	4	3	3	3	3	2	6	2	3	5	3	5	6	4	6	6	6	5	4	5	3	6
358	1	1	3	4	4	4	3	4	3	3	3	2	4	4	4	3	4	4	3	3	2	1	2	2	3	3	3	4	4	4	4	4	3	7	5	5	6	5	6	5	2	6	6	7	6	6	5	3	6
359	1	1	3	4	3	3	3	3	3	3	2	2	4	4	3	4	3	2	4	3	3	1	2	2	3	4	4	4	4	4	4	4	3	7	5	5	6	2	6	6	4	5	7	7	5	6	6	3	6
360	1	1	3	3	3	3	3	3	3	2	3	3	3	3	3	3	3	3	2	2	2	3	2	3	3	3	3	3	3	3	3	3	3	7	3	5	6	3	6	6	3	6	6	6	6	6	6	7	6
361	1	1	2	4	3	2	4	3	4	3	3	3	4	4	4	4	3	3	2	3	3	2	4	4	3	4	3	4	4	3	4	4	3	7	2	5	6	5	7	7	2	7	7	6	5	6	6	4	7
362	2	1	3	3	3	3	3	3	3	2	3	3	2	3	3	3	3	3	3	3	3	2	2	3	3	3	2	3	3	3	3	3	3	4	4	5	5	5	6	6	5	6	5	4	5	5	4	5	4
363	1	1	3	4	3	3	3	3	3	3	3	3	3	3	3	3	3	3	2	3	3	3	3	4	4	4	3	4	4	3	3	3	3	5	4	6	5	3	5	5	2	7	6	6	7	6	6	4	6
364	2	1	2	4	4	4	4	4	4	4	2	2	4	4	4	4	3	3	2	3	3	3	3	2	3	3	3	3	4	4	4	4	4	6	4	6	6	5	5	6	6	7	7	7	7	4	6	6	6
365	1	1	3	4	4	3	4	3	4	4	3	3	4	4	4	4	2	2	2	3	3	3	4	4	4	4	2	4	4	4	4	4	4	5	3	4	3	4	7	7	3	4	4	6	4	5	3	4	6
366	1	1	3	4	3	2	3	3	3	3	3	3	3	3	3	3	2	3	2	3	2	3	3	3	3	3	3	4	3	3	3	3	4	6	3	4	4	3	5	5	2	5	4	6	6	5	5	6	5
367	1	1	4	3	3	2	3	2	3	2	3	2	4	3	3	3	2	3	2	2	2	3	3	3	3	3	3	3	3	3	3	3	3	5	5	6	6	5	5	6	4	6	5	6	6	6	6	4	6
368	1	1	4	4	4	2	4	3	4	3	1	3	4	4	4	3	3	3	1	3	3	3	3	3	4	4	1	4	4	4	4	3	4	7	1	5	7	6	7	7	3	7	4	7	4	6	7	2	7
369	1	2	2	4	4	3	4	2	3	4	2	3	4	4	4	4	3	2	1	3	2	4	4	4	3	4	3	4	4	3	4	4	2	7	4	5	7	4	7	6	1	6	6	7	5	4	7	3	6
370	1	3	3	3	2	2	4	3	4	3	2	3	4	4	4	3	3	3	3	3	3	3	4	4	4	4	4	4	4	4	4	4	4	7	7	7	7	5	7	7	7	7	7	7	7	7	6	1	6
371	2	1	3	3	3	2	3	3	3	3	3	3	3	3	3	3	3	3	2	3	2	3	3	3	3	3	2	3	3	3	3	3	3	5	3	5	4	5	5	5	4	5	5	5	5	5	4	5	5
372	1	1	2	4	3	3	4	4	4	3	1	1	4	4	4	4	2	3	2	3	1	4	3	4	4	4	4	4	4	4	4	4	3	6	6	5	7	4	5	6	3	7	6	7	6	5	6	4	7
373	1	1	4	4	2	1	2	3	3	1	4	3	4	3	2	3	4	4	4	4	2	2	1	1	4	4	3	4	4	4	4	4	4	7	3	3	7	3	7	7	1	4	7	7	7	7	7	7	7
374	1	1	1	4	4	3	3	4	4	4	4	4	4	4	3	3	3	3	3	4	3	3	3	2	4	4	4	4	4	4	4	4	3	6	3	5	6	4	6	6	5	6	6	6	5	6	5	4	7
375	1	1	2	4	4	4	3	3	3	2	2	3	4	4	4	4	2	2	2	2	2	3	3	3	3	3	4	3	3	3	3	3	3	6	4	5	5	5	6	6	6	6	5	5	6	6	5	4	6
376	1	4	4	4	4	4	4	4	4	4	1	1	4	4	4	4	2	3	3	3	2	4	4	4	4	4	3	4	4	4	4	4	4	6	4	5	6	4	6	6	1	7	5	6	6	6	6	3	6
377	1	1	3	4	4	3	3	3	3	3	3	3	4	4	4	3	3	4	3	3	2	3	3	3	3	3	2	4	4	4	4	4	3	6	4	5	5	6	5	5	5	5	6	5	5	5	5	5	6
378	2	1	1	3	3	4	3	4	3	3	3	3	3	3	4	4	4	3	3	3	3	3	3	3	4	3	3	3	3	3	3	3	4	5	6	5	6	5	5	5	6	4	6	5	4	5	5	5	6
379	1	1	4	4	3	3	3	3	3	3	2	3	4	4	4	3	3	2	3	4	3	3	3	3	4	4	3	4	3	4	4	4	3	6	5	6	4	5	5	5	5	5	5	5	6	6	5	6	5
380	1	1	4	3	2	2	3	3	3	3	3	3	3	3	3	3	2	3	3	3	3	3	3	3	3	3	3	3	3	3	3	3	3	6	4	6	6	6	6	6	6	6	6	5	6	6	5	6	6
381	1	1	3	4	3	3	4	3	3	3	3	3	4	4	3	4	3	2	2	2	2	3	3	3	3	3	3	3	3	3	3	3	3	4	6	4	5	3	5	5	5	6	6	6	6	4	5	5	6
382	1	2	3	4	4	3	4	1	1	1	1	3	3	3	3	3	3	3	3	3	3	3	3	3	3	3	3	4	4	4	4	4	4	6	5	6	5	5	5	6	6	6	6	5	6	5	6	6	6
383	1	1	3	4	4	4	4	4	4	4	4	4	4	4	4	4	4	4	4	4	4	4	4	4	4	4	4	4	4	4	4	4	4	6	6	6	6	1	4	4	1	3	5	6	4	4	4	4	4
384	1	4	4	4	4	4	4	4	4	4	4	4	4	4	4	3	3	3	2	2	2	3	3	3	4	3	2	3	4	3	4	4	4	7	5	5	7	5	6	5	5	6	6	7	5	6	6	7	5
385	2	1	2	4	4	4	3	4	4	4	4	4	4	4	4	4	1	1	1	4	1	4	4	4	4	4	4	4	4	4	4	4	4	5	2	6	3	4	4	3	5	5	6	6	6	7	5	6	7
386	1	1	3	4	3	3	4	4	4	4	4	3	4	4	3	3	3	3	2	3	2	4	4	3	4	4	3	4	4	4	4	4	4	5	2	6	5	3	5	5	2	5	5	5	5	6	6	5	6
387	2	1	3	3	3	3	3	3	3	3	3	3	3	3	3	3	2	3	2	2	2	3	3	3	3	3	2	3	3	3	3	3	3	5	5	5	5	4	4	5	5	5	5	5	5	5	5	4	3
388	1	1	4	4	4	4	4	4	4	4	1	1	4	4	4	4	2	3	3	3	2	3	3	3	4	4	4	4	4	4	4	4	2	7	4		7	7	7	7	2	6	6	6	2	7	2	2	7
389	1	1	2	3	3	3	3	3	3	3	4	3	3	3	3	3	4	4	2	3	4	4	4	4	4	3	4	4	4	4	4	4	4	5	3	3	5	3	6	6	5	5	6	7	6	5	6	5	5
390	1	1	4	3	3	3	3	3	3	3	2	2	3	3	3	3	1	3	2	3	2	3	3	3	3	3	3	3	3	3	3	3	3	6	4	6	6	6	7	6	5	6	6	6	6	6	6	6	7
391	1	2	3	4	3	3	3	3	3	3	3	4	4	4	3	2	3	3	3	2	4	3	3	3	3	3	3	4	4	4	4	4	4	7	5	6	5	4	7	6	6	6	7	7	7	7	7	5	5
392	1	1	1	4	4	3	4	4	3	4	3	2	4	4	4	4	2	2	2	3	2	3	3	3	4	4	1	4	4	4	4	4	3	7	5	6	6	4	6	6	5	6	6	6	7	6	6	7	7
393	1	1	2	3	3	3	3	3	3	3	3	3	4	4	4	3	2	2	2	2	2	3	3	3	3	3	3	3	3	3	3	3	3	6	4	6	6	4	6	6	6	6	6	5	5	6	6	6	6
394	1	1	2	3	4	3	3	3	3	3	3	3	4	4	4	3	2	3	2	2	2	4	4	4	4	4	3	3	3	3	3	3	3	6	5	5	5	5	6	6	4	5	6	6	6	6	5	7	6
395	2	2	1	4	4	3	4	4	3	4	3	4	4	4	4	4	4	4	4	4	4	4	4	4	4	4	4	4	4	4	4	4	4	7	7	6	6	6	7	7	7	7	7	5	7	7	7	6	7
396	1	1	1	3	3	3	3	3	4	3	3	3	3	3	3	3	3	3	2	2	2	3	3	3	3	3	3	2	3	3	3	3	3	5	5	5	5	5	5	5	4	4	5	5	5	5	4	4	4
397	1	1	3	4	3	4	3	3	4	3	4	4	3	3	4	3	2	2	2	2	2	2	2	2	3	4	3	4	4	4	4	3	3	5	3	5	5	4	5	5	5	4	5	5	4	4	5	5	5
398	2	2	3	2	2	3	2	3	3	3	2	2	2	2	2	2	3	3	3	3	3	2	2	2	2	3	2	2	3	3	3	3	3	4	4	4	4	3	4	4	4	4	4	4	4	5	4	4	5
399	2	2	3	3	3	3	3	3	3	3	3	3	3	3	3	2	3	3	3	3	3	2	2	2	2	3	2	2	3	3	3	3	3	4	4	4	4	3	4	4	4	4	4	4	4	4	5	4	5
400	2	2	3	3	3	3	3	3	3	3	3	3	3	3	3	3	2	2	2	2	2	3	3	3	3	3	3	3	3	3	3	3	3	4	2	4	4	3	4	4	4	3	4	5	4	4	4	4	4
401	2	1	3	4	4	3	4	4	4	4	4	4	4	4	4	4	2	3	2	2	2	4	4	3	4	4	4	4	4	4	4	4	4	7	5	7	7	7	6	5	2	4	7	7	5	7	7	7	6
402	1	2	3	3	3	3	3	3	2	3	3	3	3	3	2	3	3	3	2	3	3	3	3	3	2	3	3	3	3	3	3	3	3	5	5	5	4	4	5	5	4	4	4	4	4	4	4	4	5
403	1	1	3	4	3	2	4	3	3	3	3	3	4	4	4	4	2	3	3	3	3	4	4	4	3	3	3	4	4	4	3	4	3	6	5	6	6	6	7	7	6	6	7	7	6	7	7	6	7
404	1	3	3	4	3	2	4	4	4	4	3	3	4	4	4	4	2	3	2	3	3	3	4	4	4	4	3	4	4	4	4	4	4	6	5	6	4	7	6	7	3	6	6	7	6	7	6	3	6
405	1	1	4	3	3	2	3	3	3	3	2	2	3	3	3	3	2	3	3	3	2	3	3	3	3	3	3	3	3	3	3	3	3	5	4	5	5	4	5	5	3	5	5	5	5	5	4	5	5
406	2	2	2	3	3	2	3	3	4	4	4	3	4	3	3	4	3	2	3	3	3	3	3	3	3	4	2	4	3	3	3	3	3	6	5	6	5	6	5	6	4	6	7	7	5	6	6	5	6
407	1	1	3	3	4	4	3	3	3	2	2	3	4	4	4	3	2	3	2	2	2	3	3	3	4	3	3	4	3	3	4	4	3	6	5	6	5	5	5	5	5	5	6	6	6	5	5	5	6
408	1	1	3	4	4	4	4	4	4	4	4	4	4	4	4	4	3	3	3	3	3	4	3	3	3	3	3	4	4	4	4	4	4	7	6	7	6	4	5	6	3	5	6	6	3	7	6	6	6
409	2	1	1	2	2	3	2	2	3	2	3	3	3	3	2	3	3	3	3	3	3	3	3	3	3	3	3	3	3	3	3	3	3	5	5	5	5	5	4	5	4	5	5	5	5	4	5	5	5
410	1	1	1	3	3	4	4	4	4	4	1	3	3	3	3	3	3	3	1	3	2	3	3	3	3	3	3	3	4	3	3	3	3	6	2	4	6	6	6	6	6	6	6	7	6	6	6	6	5
411	2	2	1	3	3	3	3	3	3	3	3	3	3	3	3	3	1	1	1	1	1	3	3	3	3	3	3	3	3	3	3	3	3	6	6	6	5	6	6	6	6	6	6	6	6	6	6	6	6
[truncated: 35 more columns]
